# Supplementary material for: Greater wax moth control in apiaries can be improved by combining Bacillus thuringiensis and entrapments
Source: Nat Commun. 2023 Nov 4;14:7073. doi: 10.1038/s41467-023-42946-4 (PMC10625538; doi:10.1038/s41467-023-42946-4)
Supplement: Supplementary file 4 — Source Data [file 41467_2023_42946_MOESM4_ESM.xlsx]

## Sheet: Fig. 3a
Fig. 3a Data of loss rate of comb using different Bt spraying treated in different concentrations during the whole experiment
Concentration (µg/mL)	Group	Replicates	Comb loss rate (%)		Concentration (µg/mL)	Groups	Exact P-values
0	Control	1	34.5421		5	control vs KN11-1	0.0002*
		2	78.7674			control vs BiotGm	0.0003*
		3	70.4438			KN11 vs KN11-1	0.0011*
5	G033A	1	40.2181			KN11 vs BiotGm	0.0016*
		2	30.638			control vs G033A	0.0084*
		3	9.80061			G033A-1 vs KN11-1	0.0108*
	G033A-1	1	36.7074			G033A-1 vs BiotGm	0.0165*
		2	32.507			control vs G033A-1	0.0466*
		3	38.2742			KN11-1 vs G033A	0.0493*
	KN11	1	56.6504			G033A vs KN11-1	0.0593
		2	57.1746			G033A vs BiotGm	0.0886
		3	37.835			KN11 vs G033A-1	0.2337
	KN11-1	1	3.75994			control vs KN11	0.3538
		2	5.33213			G033A-1 vs G033A	0.3696
		3	16.6746			BiotGm vs KN11-1	0.8222
	BiotGm	1	9.75452		15	KN11-1 vs BiotGm	0.0003*
		2	6.1234			control vs BiotGm	0.0012*
		3	12.6118			KN11-1 vs KN11	0.0013*
15	G033A	1	10.7461			KN11-1 vs G033A	0.0033*
		2	30.4808			control vs KN11	0.0053*
		3	19.1954			control vs G033A	0.0135*
	G033A-1	1	48.1923			G033A-1 vs BiotGm	0.0146*
		2	17.5186			KN11-1 vs G033A-1	0.0542
		3	59.702			G033A-1 vs KN11	0.0649
	KN11	1	35.6769			G033A-1 vs G033A	0.1522
		2	7.77778			control vs G033A-1	0.1972
		3	4.5911			G033A vs BiotGm	0.2103
	KN11-1	1	58.5275			KN11 vs BiotGm	0.4281
		2	87.6943			KN11-1 vs control	0.4572
		3	69.8338			G033A vs KN11	0.6239
	BiotGm	1	4.02275		45	control vs KN11	0.0007*
		2	9.27655			control vs BiotGm	0.0014*
		3	5.95164			control vs G033A	0.0059*
45	G033A	1	16.3097			control vs KN11-1	0.0073*
		2	17.7483			G033A-1 vs KN11	0.0078*
		3	15.1857			G033A-1 vs BiotGm	0.0156*
	G033A-1	1	48.4749			G033A-1 vs G033A	0.0649
		2	18.4867			G033A-1 vs KN11-1	0.0798
		3	63.9825			control vs G033A-1	0.2147
	KN11	1	6.65266			KN11-1 vs KN11	0.2255
		2	5.73108			G033A vs KN11	0.2687
		3	5.63961			KN11-1 vs BiotGm	0.3843
	KN11-1	1	22.6214			G033A vs BiotGm	0.4478
		2	5.67702			BiotGm vs KN11	0.7143
		3	28.7948			KN11-1 vs G033A	0.908
	BiotGm	1	6.12156		135	control vs KN11	0.0002*
		2	1.64645			control vs BiotGm	0.0005*
		3	25.388			control vs G033A	0.0008*
135	G033A	1	16.0146			control vs KN11-1	0.0020*
		2	4.84385			control vs G033A-1	0.0133*
		3	7.67254			G033A-1 vs KN11	0.0363*
	G033A-1	1	12.1907			G033A-1 vs BiotGm	0.0971
		2	48.8061			G033A-1 vs G033A	0.1477
		3	13.3961			KN11-1 vs KN11	0.2133
	KN11	1	6.07977			G033A-1 vs KN11-1	0.318
		2	2.06659			G033A vs KN11	0.4344
		3	3.68542			KN11-1 vs BiotGm	0.4633
	KN11-1	1	17.0557			BiotGm vs KN11	0.588
		2	13.8018			KN11-1 vs G033A	0.6224
		3	9.46623			G033A vs BiotGm	0.8052
	BiotGm	1	2.77364
		2	3.94858
		3	18.5094

## Sheet: Fig. 3b
Fig. 3b Data of loss rate of the comb using BiotGm spraying treated in different storage time during the whole experiment
Storage time (day)	Replicates	Comb loss rate (%)				Test time	Groups	Exact P-values
		1 months	2 months	6 months		1 months	control vs D21	<.0001*
0	1	1.70142	1.86179	0.899519			control vs D28	<.0001*
	2	2.90139	3.39149	1.83624			control vs D14	<.0001*
	3	2.82266	3.41988	2.20029			control vs D0	<.0001*
7	1	2.46469	2.83813	2.11841			control vs D7	<.0001*
	2	2.93284	3.48781	3.18804			SC vs D21	<.0001*
	3	4.0577	4.67406	4.1647			SC vs D28	<.0001*
14	1	2.5899	3.18926	2.72552			SC vs D14	<.0001*
	2	1.26748	1.67832	0.655594			SC vs D0	<.0001*
	3	2.42789	2.96398	2.52979			SC vs D7	<.0001*
21	1	1.22403	1.63678	1.11965			control vs SC	0.0813
	2	1.33495	1.70206	0.951149			D7 vs D21	0.3526
	3	1.49953	1.89663	1.13798			D7 vs D28	0.3956
28	1	0.901564	1.11622	0.466115			D0 vs D21	0.5343
	2	2.3828	3.11108	2.86361			D0 vs D28	0.5896
	3	1.32923	1.77697	0.944452			D7 vs D14	0.6019
SC	1	23.2928	40.5124	96.6595			D14 vs D21	0.6753
	2	45.2959	88.0095	100			D14 vs D28	0.7369
	3	23.0757	53.5026	100			D7 vs D0	0.7505
CK	1	26.006	59.3551	100			D0 vs D14	0.8372
	2	47.298	66.3321	100			D28 vs D21	0.9334
	3	52.1885	70.0265	86.8277		2 months	control vs D21	<.0001*
							control vs D28	<.0001*
							control vs D14	<.0001*
							SC vs D21	<.0001*
							control vs D0	<.0001*
							SC vs D28	<.0001*
							control vs D7	<.0001*
							SC vs D14	<.0001*
							SC vs D0	<.0001*
							SC vs D7	<.0001*
							D7 vs D21	0.5136
							D7 vs D28	0.5604
							D0 vs D21	0.6824
							control vs SC	0.7252
							D7 vs D14	0.7323
							D0 vs D28	0.736
							D14 vs D21	0.7528
							D7 vs D0	0.8044
							D14 vs D28	0.8082
							D0 vs D14	0.9245
							D28 vs D21	0.9422
						6 months	SC vs D21	<.0001*
							SC vs D28	<.0001*
							SC vs D0	<.0001*
							SC vs D14	<.0001*
							control vs D21	<.0001*
							control vs D28	<.0001*
							SC vs D7	<.0001*
							control vs D0	<.0001*
							control vs D14	<.0001*
							control vs D7	<.0001*
							D7 vs D21	0.3621
							D7 vs D28	0.4179
							control vs SC	0.4363
							D7 vs D0	0.5285
							D7 vs D14	0.6033
							D14 vs D21	0.6877
							D14 vs D28	0.7663
							D0 vs D21	0.7718
							D0 vs D28	0.8533
							D0 vs D14	0.9103
							D28 vs D21	0.916

## Sheet: Fig. 3c
Fig. 3c Data of corrected mortality of GWM larvae in different temperature treatment groups during the whole experiment
Bt	Groups	Replicates	Total number of larvae	Number of dead GWM larvae in each group after 3 days	Corrected mortality (%)		Bt	Groups	Exact P-values
G033A	70°C	1	12	12	100		G033A	70℃ vs 25℃	0.1643
		2	12	11	91.6667			75℃ vs 25℃	0.5553
		3	12	9	75			80℃ vs 25℃	0.3035
	75°C	1	12	12	100			85℃ vs 25℃	0.0467
		2	12	11	91.1765			85℃ vs 80℃	0.285
		3	12	11	91.1765			85℃ vs 75℃	0.1336
	80°C	1	12	9	73.5294			85℃ vs 70℃	0.4955
		2	12	12	100			75℃ vs 70℃	0.3938
		3	12	12	100			80℃ vs 70℃	0.6908
	85°C	1	12	9	75			80℃ vs 75℃	0.6429
		2	12	10	83.3333		G033A-1	70℃ vs 25℃	0.1973
		3	12	11	91.6667			75℃ vs 25℃	0.339
	25°C	1	12	11	91.6667			80℃ vs 25℃	0.4483
		2	12	12	100			85℃ vs 25℃	0.1948
		3	12	12	100			85℃ vs 80℃	0.5862
G033A-1	70°C	1	9	5	55.5556			85℃ vs 75℃	0.0259
		2	12	7	58.3333			85℃ vs 70℃	0.0114
		3	12	5	41.6667			75℃ vs 70℃	0.7216
	75°C	1	12	8	64.7059			80℃ vs 70℃	0.0451
		2	12	4	29.4118			80℃ vs 75℃	0.0884
		3	12	5	38.2353		KN11	70℃ vs 25℃	0.3139
	80°C	1	12	3	20.5882			75℃ vs 25℃	0.3139
		2	12	2	11.7647			80℃ vs 25℃	0.1643
		3	12	5	38.2353			85℃ vs 25℃	1
	85°C	1	12	3	25			85℃ vs 80℃	0.2294
		2	12	2	16.6667			85℃ vs 75℃	0.3139
		3	12	3	25			85℃ vs 70℃	0.3139
	25°C	1	12	3	25			75℃ vs 70℃	1
		2	12	6	50			80℃ vs 70℃	0.0396
		3	12	4	33.3333			80℃ vs 75℃	0.0396
KN11	70°C	1	12	12	100		KN11-1	70℃ vs 25℃	0.5515
		2	12	12	100			75℃ vs 25℃	0.4224
		3	12	12	100			80℃ vs 25℃	0.1948
	75°C	1	12	12	100			85℃ vs 25℃	0.4224
		2	12	12	100			85℃ vs 80℃	0.6171
		3	12	12	100			85℃ vs 75℃	1
	80°C	1	12	11	91.1765			85℃ vs 70℃	0.1653
		2	12	10	82.3529			75℃ vs 70℃	0.1653
		3	12	11	91.1765			80℃ vs 70℃	0.0612
	85°C	1	12	11	91.6667			80℃ vs 75℃	0.6171
		2	12	12	100		BiotGm	70℃ vs 25℃	0.248
		3	12	12	100			75℃ vs 25℃	0.7216
	25°C	1	12	11	91.6667			80℃ vs 25℃	0.358
		2	12	12	100			85℃ vs 25℃	0.4533
		3	12	12	100			85℃ vs 80℃	0.1015
KN11-1	70°C	1	12	12	100			85℃ vs 75℃	0.6908
		2	12	9	75			85℃ vs 70℃	0.6663
		3	12	9	75			75℃ vs 70℃	0.4137
	75°C	1	12	9	73.5294			80℃ vs 70℃	0.2059
		2	12	9	73.5294			80℃ vs 75℃	0.0456
		3	12	7	55.8824
	80°C	1	11	7	61.4973
		2	12	7	55.8824
		3	12	9	73.5294
	85°C	1	12	10	83.3333
		2	12	9	75
		3	12	6	50
	25°C	1	12	9	73.5294
		2	12	11	91.1765
		3	12	8	64.7059
BiotGm	70	1	12	10	83.3333
		2	12	12	100
		3	11	11	100
	75	1	12	11	91.1765
		2	12	11	91.1765
		3	12	10	82.3529
	80	1	12	10	82.3529
		2	12	10	82.3529
		3	12	8	64.7059
	85	1	12	10	83.3333
		2	12	12	100
		3	12	11	91.6667
	25	1	12	9	75
		2	12	11	91.6667
		3	12	11	91.6667

## Sheet: Fig. 3d
Fig. 3d Data of survival rate of GWM larvae in different groups during the whole experiment
Groups	Total number of larvae	Number of dead GWM larvae in each group everyday
		2d	4d	6d	8d	10d	12d	Total number of dead larvae	Survival rate (%)
Control	80	0	1	2	3	3	0	9	88.75
G033A	80	42	13	17	5	3	0	80	0
G033A-1	80	44	9	15	9	3	0	80	0
KN11	80	80	0	0	0	0	0	80	0
KN11-1	80	62	9	7	1	1	0	80	0
BiotGm	80	67	13	0	0	0	0	80	0

## Sheet: Fig. 4a
Fig. 4a Data of survival rate of A. mellifera worker larvae in different groups during the whole experiment
Groups	Total number of larvae	Number of dead larvae in each group everyday
		1d	2d	3d	4d	5d	6d	7d	8d	9d	10d	11d	12d	13d	14d	15d	16d	17d	18d	Total number of dead larvae	Survival rate (%)
100 µg/mL BiotGm	60	0	0	0	0	0	0	0	0	0	1	0	2	0	0	0	0	0	0	3	95
Control	60	0	0	0	0	0	0	0	0	0	1	0	2	0	0	0	0	0	0	3	95
45 µg/mL dimethoate	60	0	0	0	9	18	18	9	0	0	0	6	0	0	0	0	0	0	0	60	0

## Sheet: Fig. 4b
Fig. 4b Data of A. mellifera worker larvae weight in different groups during the whole experiment
Groups	NO.	Weight (mg）		Groups	Exact P-values
100 µg/mL BiotGm	1	142		CK vs 0.1 mg/mL BiotGm	0.4294
	2	140		45 µg/mL dimethoate vs 0.1 mg/mL BiotGm	0.0080*
	3	146		CK vs 45 µg/mL dimethoate	0.0079*
	4	148
	5	126
	6	149
	7	158
	8	164
	9	149
	10	142
	11	152
	12	153
	13	157
	14	151
	15	158
	16	156
	17	147
	18	153
	19	157
	20	151
	21	158
	22	156
	23	147
	24	152
	25	148
	26	156
	27	160
	28	151
	29	158
	30	155
	31	202.3
	32	148
	33	143
	34	154
	35	168
	36	166
	37	143
	38	144
	39	164
	40	134
	41	137
	42	133
	43	170
	44	142
	45	155
	46	164
	47	146
	48	145
	49	172
	50	148
	51	148
	52	147
	53	148
	54	153
	55	147
	56	150
	57	166
	58	142
	59	144
Control	1	146
	2	141
	3	135
	4	147
	5	150
	6	147
	7	154
	8	163
	9	150
	10	149
	11	140
	12	146
	13	145
	14	159
	15	150
	16	139
	17	156
	18	154
	19	140
	20	149
	21	154
	22	159
	23	149
	24	156
	25	130
	26	152
	27	156
	28	153
	29	156
	30	151
	31	156
	32	148
	33	152
	34	150
	35	148
	36	150
	37	146
	38	143
	39	144
	40	153
	41	138
	42	147
	43	150
	44	147
	45	157
	46	150
	47	152
	48	153
	49	155
	50	164
	51	153
	52	153
	53	157
	54	151
	55	140
	56	153
	57	146
	58	151
	59	147
	60	150
45 µg/mL dimethoate	1	132
	2	147
	3	140
	4	117

## Sheet: Fig. 4c
Fig. 4c Data of survival rate of A. mellifera worker adults in different groups during the whole experiment
Groups	Total number of adults	Number of dead adults in each group everyday
		1d	2d	3d	4d	5d	6d	7d	8d	9d	10d	11d	12d	Total number of dead adults	Survival rate (%)
100 µg/mL BiotGm	109	0	0	0	0	0	0	0	0	0	1	0	1	2	98.1651
Control	104	0	0	1	0	0	0	0	1	1	0	0	0	3	97.1154
1 µg/mL dimethoate	105	0	1	1	1	5	10	35	21	18	2	10	1	105	0
45 µg/mL dimethoate	111	105	6	0	0	0	0	0	0	0	0	0	0	111	0
Fig. 3c Data of survival rate of A. cerana cerana worker adults in different groups during the whole experiment
Groups	Total number of adults	Number of dead adults in each group everyday
		1d	2d	3d	4d	5d	6d	7d	8d	9d	10d	11d	12d	Total number of dead adults	Survival rate (%)
100 µg/mL BiotGm	86	0	0	0	0	0	0	0	0	1	0	3	2	6	93.0233
Control	104	0	0	0	0	1	1	0	0	0	0	0	0	2	98.0769
1 µg/mL dimethoate	105	0	0	2	20	20	41	19	3	0	0	0	0	105	0
45 µg/mL dimethoate	110	3	107	0	0	0	0	0	0	0	0	0	0	110	0

## Sheet: Fig. 4d
Fig.4d Data of average daily syrup consumption of A. mellifera worker adults in different groups during the whole experiment
Groups	Replicate	Average daily syrup consumption of each adults in each group everyday (mg/bee)
		1d	2d	3d	4d	5d	6d	7d	8d	9d	10d	11d	12d
100 µg/mL BiotGm	1	21.0957	20.2435	16.0261	25.7478	19.1826	35.1913	7.98261	29.6087	27.2	19.513	19.5565	39
	2	22.8667	10.8857	24.8857	16.0095	38.819	4.06667	31.219	35.6667	28.5524	26.1333	27.3238	29.8095
	3	18.2952	32.3143	18.6952	20.9143	37.2476	27.6857	20.3619	25.5714	31.2667	37.0857	41.04	54.05
	4	14.2583	13.0667	22.025	12.425	31.0083	25.9333	34.8167	20.6667	24.4833	6.45	21.95	33.1667
	5	23.16	20.58	23.93	21.01	31.36	22.72	25.28	33.25	24.68	16.09	45.84	34.15
Control	1	45.31	10.58	14.03	28.76	14.76	18.47	12.28	48.55	36.5053	9.14737	9.30526	50
	2	31.96	18.73	27.53	25.26	38.46	34.72	41.98	45.85	28.33	44.94	46.59	28.75
	3	43.1909	16.7091	26.4364	29.5333	35.581	38.4476	23.5048	55.4762	19.4095	26.9905	29.181	22.9524
	4	21.0571	29.6	7.88571	22.7238	22.7714	17.3524	6.17143	35.7619	23.0762	34.19	32.39	33.65
	5	19.7238	41.3143	23.8857	25.1048	38.819	39.4	30.3619	44.619	47.3143	20.8	37.9429	43.0476
Fig.3d Data of average daily pollen consumption of A. mellifera worker adults in different groups during the whole experiment
Groups	Replicate	Average daily pollen consumption of each adults in each group everyday (mg/bee)
		1d	2d	3d	4d	5d	6d	7d	8d	9d	10d	11d	12d
100 µg/mL BiotGm	1	7.21739	11.6609	12.113	5.75652	1.96522	3.48696	0.486957	0	1.45217	0.582609	1.34783	0.991304
	2	7.42857	9.62857	11.7905	8.49524	5.00952	0.72381	1.53333	0	0.257143	0	1	2.0381
	3	6.57143	10.819	11.3619	5.06667	0.533333	2.00952	2.39048	0.657143	0.542857	0.590476	1.9	1.54
	4	10.75	10.55	10.4	6.55833	0.508333	3.00833	2.46667	0.658333	0.766667	0.6	1.04167	0.825
	5	6.9	11.51	14.23	7.72	2.26	4.61	2.46	0.19	0.62	0.02	1.45	1.74
Control	1	4.35	7.91	14.08	7.47	2.06	5.51	3.91	1.59	1.96842	1.12632	2.52632	3.14737
	2	8.9	11.36	11.23	7.77	2.61	1.31	3.11	1.14	0.07	1.52	3.4	1.59
	3	6.68182	11.4636	8.61818	8.01905	1.39048	3.72381	3.2	0.561905	1.35238	0.685714	2.33333	1.5619
	4	8.95238	10.9143	10.9333	7.25714	4.05714	4.05714	3.10476	3.51429	1.92381	1.72	6.2	2.34
	5	4.95238	7.72381	11.6	8.1619	4.05714	4.15238	3.48571	2.99048	1.78095	1.11429	1.71429	1.46667
Fig. 3d Data of average daily syrup consumption of A. cerana cerana worker adults in different groups during the whole experiment
Groups	Replicate	Average daily syrup consumption of each adults in each group everyday (mg/bee)
		1d	2d	3d	4d	5d	6d	7d	8d	9d	10d	11d	12d
100 µg/mL BiotGm	1	10.9739	2.53913	22.8783	1.69565	20.2435	13.0261	13.0087	11.173	13.5217	17.7238	9.53	25.1474
	2	12.2571	14.4	21.5333	12.6667	18.8381	14.0762	21.4381	21.1419	24.3333	10.61	11.68	8.41053
	3	13.1619	0.885714	13.3429	6.14286	8.17143	15.6	6.91429	9.80857	12.9524	7.48571	1.55238	18.59
	4	9.18333	0.766667	16.4667	16.7917	15.5667	13.4833	12.55	18.7075	11.7083	5.75833	6.45	9.45
	5	14.42	4.57	13.81	16.75	29.58	12.48	13.91	18.999	15.3	9.36	23.18	7.30526
Control	1	2.27	15.17	14.01	15.45	20.88	19.78	7.36	24.699	18.8	28.11	14.98	19.89
	2	18.42	7.47	14.96	16.6	36.28	24.13	6.46	26.549	27.25	19.46	33.23	10.99
	3	12.9727	12.7455	16.3273	15.2727	19.0727	19.5273	7.50909	20.5445	28.4545	21.0091	15.8455	21.3091
	4	14.5905	9.4	18.6286	13.9524	7.74286	19.23	24.6947	10.4726	12.8947	22.2737	15.1474	20.3053
	5	19.7333	10.3524	16.4381	20.1429	23.4571	25.5048	16.1048	26.0467	36.8571	13.1524	27.5048	21.6095
Fig. 3d Data of average daily syrup consumption of A. cerana cerana worker adults in different groups during the whole experiment
Groups	Replicate	Average daily syrup consumption of each adults in each group everyday (mg/bee)
		1d	2d	3d	4d	5d	6d	7d	8d	9d	10d	11d	12d
100 µg/mL BiotGm	1	0.26087	0.113043	0.791304	1.57391	1.73043	1.56522	1.08696	1.23478	0.365217	0.380952	0.57	0.736842
	2	2.19048	5.55238	5.62857	10.3429	7.37143	7	0.333333	0.695238	0.828571	0.4	0.27	0.368421
	3	0.333333	1.21905	0.533333	1.72381	1.13333	1.2381	0.047619	1.6381	0.304762	0.666667	0.4	0.9
	4	2.125	3.23333	6.675	8.21667	9.45	2.75	0.5	0.683333	0.475	0.166667	0.516667	0.875
	5	2.55	0.17	6.96	7.76	6.14	5	2.75	0.23	1.17	0.05	0.57	0.421053
Control	1	0.2	2.23	3.51	7.06	11.44	9.95	4.1	2.02	0.33	0.55	0.07	1.15
	2	0.15	0.58	2.81	5.56	12.09	12.55	5.7	2.42	0.62	0.45	0.22	0.9
	3	4.31818	1.25455	2.87273	5.19091	9.67273	4.77273	5.59091	2.15455	0.381818	1.68182	1.15455	1.09091
	4	0.333333	0.790476	0.295238	0.152381	0.942857	1	3.57895	4.38947	6.44211	4.42105	3.02105	3.68421
	5	2.33333	1.26667	5.10476	6.86667	11.3714	3.95238	0.52381	1.11429	0.12381	0.666667	4.11429	1.57143

## Sheet: Fig. 5
Fig. 5
Number of GWM larvae that choose any of the odor source
Replicates	Odor source
	Dark comb	Beeswax	Control	No response
1	31	17	1	1
2	25	19	1	3
3	31	14	3	2
Number of GWM larvae that choose any of the odor source
Replicates	Odor source
	Dark comb	Honey	Control	No response
1	43	4	3	0
2	40	5	1	2
3	39	5	2	2
Number of GWM larvae that choose any of the odor source
Replicates	Odor source
	Dark comb	Pollen	Control	No response
1	47	2	0	2
2	47	4	0	1
3	46	2	2	2
Number of GWM larvae that choose any of the odor source
Replicates	Odor source
	Beeswax	Honey	Control	No response
1	48	0	1	2
2	44	1	1	2
3	37	3	5	7
Number of GWM larvae that choose any of the odor source
Replicates	Odor source
	Beeswax	Pollen	Control	No response
1	39	7	2	5
2	41	9	3	1
3	37	10	1	2
Number of GWM larvae that choose any of the odor source
Replicates	Odor source
	Honey	Pollen	Control	No response
1	23	7	1	16
2	24	7	7	12
3	25	9	4	13

## Sheet: Fig. 6c
Fig. 6c Data of survival rate after 30 days employing the entrapment during the whole experiment
Groups	Replicate	Total number of larvae	Number of dead GWM larvae in each group after 30 days	Survival rate (%)		Groups	Exact P-values
Control	1	48	11	77.0833		control vs lure control	0.0022
	2	48	18	62.5		control vs lure + BiotGm	<.0001*
	3	48	27	43.75		lure control vs lure + BiotGm	<.0001*
Lure control	1	48	34	29.1667
	2	48	25	47.9167
	3	48	23	52.0833
Lure + BiotGm	1	48	47	2.08333
	2	48	45	6.25
	3	48	48	0

[truncated: 18 more sheets: Fig. 6d, Fig. 7a, Fig.7b, Supplementary Figure 1a, Supplementary Figure 1b, Supplementary Figure 5, Supplementary Figure 8, Supplementary Figure 9, Supplementary Figure 12a, Supplementary Figure 12b, Supplementary Figure 13a, Supplementary Figure 13b, Supplementary Figure 14a, Supplementary Figure 14b, Supplementary Figure 16a, Supplementary Figure 16b, Supplementary Figure 16c, Supplementary Figure 20]
